# Supplementary material for: Fluorescence Microscopy—An Outline of Hardware, Biological Handling, and Fluorophore Considerations
Source: Cells. 2021 Dec 23;11(1):35. doi: 10.3390/cells11010035 (PMC8750338; doi:10.3390/cells11010035)
Supplement: Supplementary file 1 [file cells-11-00035-s001.zip]

Archive with 1 entries (1 files):
- cells-1522549-supplementary.pdf
